# Supplementary material for: Mineralocorticoid receptor antagonism limits experimental choroidal neovascularization and structural changes associated with neovascular age-related macular degeneration
Source: Nat Commun. 2019 Jan 21;10:369. doi: 10.1038/s41467-018-08125-6 (PMC6341116; doi:10.1038/s41467-018-08125-6)
Supplement: Supplementary file 4 — Supplementary Data 2 [file 41467_2018_8125_MOESM4_ESM.xlsx]

## Sheet: Feuil1
description	human gene id	human gene name	log2(CPM Aldo)	log2(CPM Control)	logFC (Control/Aldo)	log2(average CPM)	PValue	FDR
calmodulin-like 3 (Calml3), mRNA [Source:RefSeq mRNA;Acc:NM_001012054]	ENSG00000178363	CALML3	-2.702	1.21133	4.28913	0.344879	2.64899e-11	1.50366e-07
keratin 5 (Krt5), mRNA [Source:RefSeq mRNA;Acc:NM_183333]	ENSG00000186081	KRT5	-0.684495	2.7106	3.78887	1.84926	6.26596e-11	2.40654e-07
keratin 13 (Krt13), mRNA [Source:RefSeq mRNA;Acc:NM_001004021]	ENSG00000171401	KRT13	0.27651	3.49379	3.64964	2.64369	1.92065e-08	4.67239e-05
perilipin 4 [Source:MGI Symbol;Acc:MGI:1929709]	ENSG00000167676	PLIN4	-2.82233	0.0663503	2.94303	-0.750733	1.18962e-07	0.000253225
decorin (Dcn), mRNA [Source:RefSeq mRNA;Acc:NM_024129]	ENSG00000011465	DCN	0.341954	2.89653	2.63837	2.12151	3.29649e-13	2.80679e-09
keratin 80 (Krt80), mRNA [Source:RefSeq mRNA;Acc:NM_001008815]	ENSG00000167767	KRT80	-2.13212	0.308834	2.62718	-0.453947	3.06506e-07	0.000579943
R3H domain containing-like (R3hdml), mRNA [Source:RefSeq mRNA;Acc:NM_001108962]	ENSG00000101074	R3HDML	0.323586	3.04842	2.49389	2.26359	1.77882e-06	0.00189322
Protein LOC683295 [Source:UniProtKB/TrEMBL;Acc:F1M0B2]	ENSG00000170465,ENSG00000185479,ENSG00000205420	KRT6C,KRT6B,KRT6A	-0.346263	1.61031	2.2581	0.94778	2.75283e-05	0.015626
Protein RGD1563581 [Source:UniProtKB/TrEMBL;Acc:F1LYQ0]	ENSG00000163191	S100A11	-1.27808	0.900569	2.21988	0.169712	1.14961e-06	0.00138492
collagen, type I, alpha 2 (Col1a2), mRNA [Source:RefSeq mRNA;Acc:NM_053356]	ENSG00000164692	COL1A2	0.631009	2.71765	2.05346	2.018	6.35077e-09	1.80245e-05
mucin 4 [Source:MGI Symbol;Acc:MGI:2153525]	ENSG00000145113	MUC4	0.197904	1.98508	1.96924	1.34933	1.2172e-05	0.00873039
epithelial membrane protein 1 (Emp1), mRNA [Source:RefSeq mRNA;Acc:NM_012843]	ENSG00000134531	EMP1	2.15915	3.80824	1.91871	3.20689	2.29918e-05	0.0140317
annexin A1 (Anxa1), mRNA [Source:RefSeq mRNA;Acc:NM_012904]	ENSG00000135046	ANXA1	3.14888	4.98016	1.86901	4.3529	2.38957e-05	0.0140317
Protein LOC681364 [Source:UniProtKB/TrEMBL;Acc:F1M337]			-1.10196	0.748238	1.84096	0.0654241	3.17166e-05	0.0168782
microfibrillar-associated protein 4 (Mfap4), mRNA [Source:RefSeq mRNA;Acc:NM_001034124]	ENSG00000166482	MFAP4	2.85234	4.46498	1.60861	3.88261	9.30998e-06	0.00754951
premelanosome protein (Pmel), mRNA [Source:RefSeq mRNA;Acc:NM_001108729]	ENSG00000185664	PMEL	3.28357	4.80356	1.5564	4.23535	4.49764e-14	7.65903e-10
envoplakin (Evpl), mRNA [Source:RefSeq mRNA;Acc:NM_001107066]	ENSG00000167880,ENSG00000214860	EVPL,EVPLL	0.0279561	1.43266	1.53214	0.903656	2.30758e-05	0.0140317
solute carrier family 26 (anion exchanger), member 4 (Slc26a4), mRNA [Source:RefSeq mRNA;Acc:NM_019214]	ENSG00000091137	SLC26A4	5.59905	7.11044	1.49211	6.55995	8.29258e-05	0.0353036
Uncharacterized protein [Source:UniProtKB/TrEMBL;Acc:D4A7W8]	ENSG00000166482	MFAP4	1.95014	3.41391	1.4887	2.86075	2.9017e-05	0.0159397
Protein Col4a2 [Source:UniProtKB/TrEMBL;Acc:F1M6Q3]	ENSG00000134871	COL4A2	5.10228	6.71233	1.48206	6.14005	3.58152e-06	0.00358763
nidogen 2 (osteonidogen) (Nid2), mRNA [Source:RefSeq mRNA;Acc:NM_001012005]	ENSG00000087303	NID2	3.00487	4.45773	1.432	3.9147	1.14443e-06	0.00138492
family with sequence similarity 129, member A (Fam129a), mRNA [Source:RefSeq mRNA;Acc:NM_022242]	ENSG00000135842	FAM129A	2.63588	4.02529	1.39663	3.50132	1.23043e-05	0.00873039
tyrosinase-related protein 1 (Tyrp1), mRNA [Source:RefSeq mRNA;Acc:NM_001106664]	ENSG00000107165	TYRP1	4.47008	5.7814	1.33116	5.27395	7.066e-11	2.40654e-07
sushi, nidogen and EGF-like domains 1 (Sned1), mRNA [Source:RefSeq mRNA;Acc:NM_001167842]	ENSG00000162804	SNED1	4.86424	6.11291	1.21523	5.63054	1.8113e-05	0.0118633
solute carrier family 13 (sodium-dependent dicarboxylate transporter), member 3 (Slc13a3), mRNA [Source:RefSeq mRNA;Acc:NM_022866]	ENSG00000158296	SLC13A3	3.11331	4.2683	1.18717	3.81083	8.07616e-05	0.0352638
Fibulin 2, isoform CRA_b; Protein Fbln2 [Source:UniProtKB/TrEMBL;Acc:F1LS57]	ENSG00000163520	FBLN2	2.36811	3.48031	1.1792	3.02795	3.56078e-05	0.0173247
Protein Plekhg3 [Source:UniProtKB/TrEMBL;Acc:D3ZA21]	ENSG00000126822	PLEKHG3	1.89719	3.07497	1.123	2.60329	5.86192e-05	0.0277285
neuroblastoma 1, DAN family BMP antagonist (Nbl1), mRNA [Source:RefSeq mRNA;Acc:NM_031609]	ENSG00000158747,ENSG00000270136	NBL1,MINOS1-NBL1	4.44046	5.52821	1.08673	5.09171	3.54633e-05	0.0173247
collagen, type VI, alpha 2 (Col6a2), mRNA [Source:RefSeq mRNA;Acc:NM_001100741]	ENSG00000142173	COL6A2	2.22788	3.25614	1.04046	2.83171	6.0425e-05	0.0278102
collagen, type IV, alpha 3 (Col4a3), mRNA [Source:RefSeq mRNA;Acc:NM_001135759]	ENSG00000169031	COL4A3	4.0222	5.16578	1.03895	4.71256	1.00553e-05	0.00778329
membrane frizzled-related protein (Mfrp), mRNA [Source:RefSeq mRNA;Acc:NM_001108137]	ENSG00000235718,ENSG00000259159	MFRP,MFRP	3.87848	4.91084	1.03626	4.48816	8.62952e-07	0.0012246
natriuretic peptide receptor C/guanylate cyclase C (atrionatriuretic peptide receptor C) (Npr3), mRNA [Source:RefSeq mRNA;Acc:NM_012868]	ENSG00000113389	NPR3	2.34471	3.36065	0.948246	2.94026	3.51333e-05	0.0173247
collagen, type IX, alpha 2 (Col9a2), mRNA [Source:RefSeq mRNA;Acc:NM_001108675]	ENSG00000049089	COL9A2	4.73844	5.64826	0.87784	5.26648	1.21991e-06	0.00138492
collagen alpha-1(IX) chain [Source:RefSeq peptide;Acc:NP_001094312]	ENSG00000112280	COL9A1	5.29445	6.16752	0.875259	5.79882	1.3336e-05	0.00908395
protein phosphatase 1, regulatory (inhibitor) subunit 1B (Ppp1r1b), mRNA [Source:RefSeq mRNA;Acc:NM_138521]	ENSG00000131771	PPP1R1B	4.59854	5.52741	0.858302	5.14066	7.95801e-07	0.0012246
solute carrier family 4, sodium bicarbonate cotransporter, member 5 (Slc4a5), mRNA [Source:RefSeq mRNA;Acc:NM_212512]	ENSG00000188687	SLC4A5	4.66494	5.48796	0.817172	5.13953	7.81494e-06	0.00700424
Protein Dct [Source:UniProtKB/TrEMBL;Acc:D4A7D5]	ENSG00000080166	DCT	5.30077	6.02461	0.740944	5.71079	0.000100137	0.0415912
TNFAIP3 interacting protein 2 (Tnip2), mRNA [Source:RefSeq mRNA;Acc:NM_001024771]	ENSG00000168884	TNIP2	5.44047	4.58406	-0.781804	5.07251	8.26022e-06	0.00703316
